# Supplementary material for: Visualization of Hot Carrier Dynamics in a Single CsPbBr3 Perovskite Microplate Using Femtosecond Kerr-Gated Wide-Field Fluorescence Spectroscopy
Source: Nanomaterials (Basel). 2023 Oct 4;13(19):2701. doi: 10.3390/nano13192701 (PMC10574326; doi:10.3390/nano13192701)
Supplement: Supplementary file 1 [file nanomaterials-13-02701-s001.zip]

Archive with 1 entries (1 files):
- nanomaterials-2612142-supplementary.pdf
